# Supplementary material for: Nurse Retention in Hospitals: A Multilevel Integrative Review of Organizational Determinants
Source: Healthcare (Basel). 2026 Mar 19;14(6):772. doi: 10.3390/healthcare14060772 (PMC13026066; doi:10.3390/healthcare14060772)
Supplement: Supplementary file 1 [file healthcare-14-00772-s001.zip]

Archive with 1 entries (1 files):
- healthcare-4183383-supplementary.pdf
